# Supplementary material for: A Traffic Light System to Maximize Carbohydrate Cryoprotectants’ Effectivity in Nanostructured Lipid Carriers’ Lyophilization
Source: Pharmaceutics. 2021 Aug 25;13(9):1330. doi: 10.3390/pharmaceutics13091330 (PMC8470209; doi:10.3390/pharmaceutics13091330)
Supplement: Supplementary file 1 [file pharmaceutics-13-01330-s001.zip]

Archive with 1 entries (1 files):
- pharmaceutics-1320252-supplementary.pdf
